# Supplementary material for: Loss of the DCHS1 Intracellular Domain Expands Neurogenic Proliferation and Generates Van Maldergem-like Neurodevelopmental Defects
Source: Cells. 2026 Mar 26;15(7):587. doi: 10.3390/cells15070587 (PMC13072099; doi:10.3390/cells15070587)
Supplement: Supplementary file 1 [file cells-15-00587-s001.zip]

Archive with 1 entries (1 files):
- cells-4173347-supplementary.pdf
